# Supplementary material for: Mouse Spinal Cord Vascular Transcriptome Analysis Identifies CD9 and MYLIP as Injury-Induced Players
Source: Int J Mol Sci. 2023 Mar 29;24(7):6433. doi: 10.3390/ijms24076433 (PMC10094762; doi:10.3390/ijms24076433)
Supplement: Supplementary file 1 [file ijms-24-06433-s001.zip]

Archive with 1 entries (1 files):
- ijms-2310385_Supplemental material.pdf
